# Supplementary material for: Regional Lassa virus lineages select for divergent MHC-I repertoires in Mastomys natalensis rodents
Source: PLoS Pathog. 2026 Apr 17;22(4):e1014121. doi: 10.1371/journal.ppat.1014121 (PMC13124061; doi:10.1371/journal.ppat.1014121)
Supplement: S1 Appendix — (XLSX) [file ppat.1014121.s001.xlsx]

## Sheet: Amino acid sequences
S1 Appendix. Amino-acid sequence alignment of all reliably identified alleles sequenced from within exon 2 of MHCI for M. natalensis. Supertypes each allele belongs to are given in column 1 and coloured for ease of interpretation. The amino acid sites that are presumably under positive selection in human HLA and M. natalensis MHC were indicated with * and shaded in grey.
Supertype	AA-Position	7	8	9	10	11	12	13	14	15	16	17	18	19	20	21	22	23	24	25	26	27	28	29	30	31	32	33	34	35	36	37	38	39	40	41	42	43	44	45	46	47	48	49	50	51	52	53	54
	PSS - H. sapiens			*															*																					*
	PSS - M. nataliensis	_	_	*	_	_	*	_	_	_	_	_	_	_	_	_	_	_	*	_	_	_	_	_	_	_	_	_	_	_	_	_	_	_	_	_	_	_	_	*	_	_	_	_	*	_	_	_	_
17	ManaMHCI*001	Y	F	Y	T	A	V	S	R	P	S	V	G	K	P	R	F	I	I	V	G	Y	V	D	D	T	E	F	G	R	F	D	S	D	A	E	N	P	R	A	E	P	R	V	A	W	A	E	Q
8	ManaMHCI*002	.	.	H	.	.	.	.	.	.	G	L	.	E	.	.	.	.	A	.	.	.	.	.	.	.	.	.	V	.	.	.	.	.	.	.	.	.	.	M	.	.	.	A	P	.	L	.	.
14	ManaMHCI*003	.	Y	E	.	.	.	.	.	.	G	L	.	E	.	.	.	.	.	.	.	.	.	.	.	.	.	.	V	.	.	.	G	.	.	.	.	.	.	Y	.	.	.	A	.	.	M	.	.
3	ManaMHCI*005	.	.	.	.	.	M	.	Q	.	G	L	.	.	.	.	.	.	V	.	.	F	.	.	.	.	K	.	V	C	.	.	.	.	.	.	.	.	.	L	.	.	.	A	E	.	M	.	.
16	ManaMHCI*006	.	.	E	.	.	.	.	.	.	G	L	V	.	.	.	.	.	.	.	.	.	.	.	.	.	.	.	V	.	.	.	.	.	.	.	.	.	.	M	.	.	.	A	.	.	V	D	.
2	ManaMHCI*007	.	.	E	.	.	.	.	.	.	G	L	V	E	.	.	.	.	S	.	.	.	.	.	.	.	.	.	V	.	.	.	.	.	.	.	.	.	.	M	.	.	.	A	.	.	M	.	.
18	ManaMHCI*008	.	.	T	I	S	A	.	.	.	G	L	.	E	.	.	.	.	A	.	.	.	.	.	.	.	.	.	V	.	.	.	.	.	.	.	.	.	.	E	.	.	.	A	P	.	M	.	.
12	ManaMHCI*009	.	.	.	.	.	.	.	.	.	G	L	.	E	.	.	.	.	.	.	.	.	.	.	.	M	Q	.	V	.	.	.	.	.	.	.	.	.	.	M	.	Q	.	A	Q	.	M	.	.
18	ManaMHCI*010	.	.	T	I	S	A	.	.	.	G	L	.	E	.	.	.	.	A	.	.	.	.	.	.	.	.	.	V	.	.	.	.	.	.	.	.	.	.	E	.	.	.	A	P	.	M	.	.
12	ManaMHCI*011	.	.	.	.	.	.	.	.	.	G	L	.	E	.	.	.	.	.	.	.	.	.	.	.	M	Q	.	V	.	.	.	.	.	.	.	.	.	.	M	.	Q	.	A	Q	.	M	.	.
19	ManaMHCI*012	.	.	H	.	.	.	.	.	.	G	L	.	E	.	.	.	.	A	.	.	.	.	.	N	.	.	.	V	.	.	.	.	.	.	.	.	.	.	M	.	.	.	A	P	.	L	.	.
1	ManaMHCI*013	.	.	.	N	.	L	.	.	.	G	L	.	E	.	.	.	.	S	.	.	.	.	.	.	.	.	.	V	.	.	.	.	.	.	.	.	.	.	E	.	.	.	A	.	.	M	.	.
9	ManaMHCI*015	N	.	F	.	.	.	.	.	.	G	L	.	E	.	.	.	F	M	.	A	.	.	.	G	A	.	.	M	.	.	.	.	.	.	.	.	.	.	.	.	.	.	A	.	.	M	.	.
19	ManaMHCI*016	.	.	F	.	.	.	.	.	.	G	L	.	E	.	.	.	.	V	.	.	.	.	.	.	V	Q	.	V	.	.	.	.	.	V	.	.	.	.	.	A	.	.	A	P	.	M	.	.
5	ManaMHCI*017	.	.	D	.	.	M	.	.	.	G	L	.	E	.	.	.	.	S	.	.	.	.	.	G	M	.	.	V	.	.	.	G	.	.	.	.	.	.	Y	.	.	.	A	.	.	M	.	.
16	ManaMHCI*018	.	.	E	.	.	L	.	P	T	G	L	.	E	.	.	.	.	S	.	.	.	.	.	.	.	.	.	V	.	.	.	.	.	.	.	.	.	.	M	.	.	.	A	.	.	V	.	L
1	ManaMHCI*019	.	.	E	.	.	A	.	.	.	G	F	.	E	.	.	.	.	S	.	.	.	.	.	.	.	.	.	V	.	.	.	.	.	.	.	.	.	.	M	.	.	.	A	.	.	M	.	.
9	ManaMHCI*020	.	.	.	.	.	.	.	.	.	G	L	V	E	.	.	.	.	.	.	.	.	.	.	.	.	.	.	V	.	.	.	.	.	.	.	.	.	.	.	.	.	.	A	.	.	M	.	.
17	ManaMHCI*021	N	.	.	.	.	.	.	.	.	.	L	.	E	.	.	.	.	.	.	.	.	.	.	.	.	.	I	M	.	.	.	.	.	.	.	.	.	.	V	.	.	.	A	.	.	M	.	.
1	ManaMHCI*022	.	.	D	.	.	.	.	.	.	G	L	.	E	.	.	.	.	S	.	.	.	.	.	.	M	.	.	V	.	.	.	.	.	.	.	.	.	.	M	.	.	.	A	.	.	M	.	.
6	ManaMHCI*023	.	.	H	.	.	.	.	.	.	G	L	.	E	.	.	Y	.	S	.	.	.	.	.	.	.	.	.	V	.	.	.	.	.	.	.	.	.	.	Y	.	.	.	A	.	.	M	.	.
18	ManaMHCI*024	.	.	T	I	S	A	.	.	.	G	L	.	E	.	.	.	.	A	.	.	.	.	.	.	.	.	.	V	.	.	.	.	.	.	.	.	.	.	E	.	.	.	A	P	.	M	.	.
11	ManaMHCI*025	.	.	F	.	.	M	.	.	.	G	.	.	E	.	.	.	.	.	.	.	.	.	.	.	.	.	.	.	C	.	.	N	.	.	.	.	.	.	.	.	.	.	.	P	G	.	.	L
2	ManaMHCI*026	.	.	H	.	V	.	.	.	.	G	L	.	E	.	.	.	.	S	.	.	.	.	.	.	.	.	.	V	.	.	.	.	.	.	.	.	.	.	Y	.	.	.	A	.	.	M	.	.
5	ManaMHCI*027	.	.	D	.	.	M	.	.	.	G	L	.	E	.	.	.	.	S	.	.	.	.	.	.	.	.	.	V	.	.	.	G	.	.	.	.	.	.	Y	.	L	.	A	.	.	M	.	.
6	ManaMHCI*028	.	S	H	.	.	L	.	.	.	G	L	.	E	.	.	.	.	S	.	.	.	.	.	.	.	.	.	V	.	.	.	.	.	.	.	.	.	.	Y	.	.	.	A	.	.	M	.	.
16	ManaMHCI*029	.	.	E	.	.	L	.	P	T	G	L	.	E	.	.	.	.	S	.	.	.	.	.	.	.	.	.	V	.	.	.	.	.	.	.	.	.	.	M	.	.	.	A	.	.	V	.	L
1	ManaMHCI*030	L	.	S	A	G	.	.	.	.	G	L	.	E	.	W	.	.	A	.	.	.	.	.	G	.	.	.	V	.	.	.	.	.	.	.	.	.	.	M	.	.	.	A	P	.	V	.	.
9	ManaMHCI*031	N	.	F	.	.	.	.	.	.	G	L	.	E	.	.	.	F	M	.	A	.	.	.	G	A	.	.	M	.	.	.	.	.	.	.	.	.	.	.	.	.	.	A	.	.	M	.	.
17	ManaMHCI*032	.	Y	.	.	V	M	.	.	.	G	L	.	E	.	.	.	.	.	.	.	.	.	.	.	.	.	.	V	.	.	.	.	.	.	.	.	.	.	.	.	.	.	A	.	.	M	.	.
4	ManaMHCI*033	.	.	E	.	.	.	.	.	.	G	L	V	E	.	.	.	.	S	.	.	.	.	.	.	.	.	.	V	.	.	.	.	.	.	.	.	.	.	.	.	.	.	A	L	.	I	.	.
12	ManaMHCI*034	.	.	.	.	.	.	.	.	.	G	L	.	E	.	.	.	.	.	.	.	.	.	.	.	M	Q	.	V	.	.	.	.	.	.	.	.	.	.	M	.	Q	.	A	Q	.	M	.	.
11	ManaMHCI*035	.	.	F	.	.	M	.	.	.	G	.	.	E	.	.	.	.	.	.	.	.	.	.	.	.	.	.	.	C	.	.	N	.	.	.	.	.	.	.	.	.	.	.	P	G	.	.	L
13	ManaMHCI*036	F	.	E	.	.	M	.	G	.	D	L	A	E	S	.	Y	.	E	.	.	.	.	.	.	.	.	.	V	.	.	.	.	N	.	.	.	.	S	Y	K	.	.	A	.	.	V	.	K
4	ManaMHCI*037	.	.	E	.	.	.	.	.	.	G	L	V	E	.	.	.	.	S	.	.	.	.	.	.	.	.	.	V	.	.	.	.	.	.	.	.	.	.	.	.	.	.	A	L	.	I	.	.
7	ManaMHCI*038	.	.	E	.	.	.	.	W	L	G	L	.	E	.	.	.	.	S	.	.	.	.	.	.	.	.	.	V	.	.	.	.	.	.	.	.	.	.	Y	.	.	.	A	.	.	M	.	.
10	ManaMHCI*039	.	.	.	.	.	M	.	.	.	G	L	.	E	.	.	.	.	.	.	.	.	.	.	N	.	.	.	V	.	.	.	.	.	.	.	.	.	.	.	.	.	.	A	P	.	M	.	.
1	ManaMHCI*040	.	.	D	.	.	M	.	.	.	G	L	.	E	.	.	.	.	S	.	.	.	.	.	N	.	.	.	V	.	.	.	.	.	.	.	.	.	.	M	.	.	.	T	.	.	M	.	.
10	ManaMHCI*043	.	.	H	.	V	M	.	.	.	.	L	.	E	.	Q	.	.	Y	.	.	.	.	.	.	.	.	.	L	.	.	.	.	.	.	.	.	.	.	M	.	.	.	A	.	.	M	.	.
5	ManaMHCI*044	.	.	D	.	.	I	.	.	.	G	L	.	E	.	.	.	.	S	.	.	.	.	.	.	.	.	.	V	.	.	.	G	.	.	.	.	.	.	Y	.	.	.	A	.	.	M	.	.
1	ManaMHCI*045	.	.	.	N	.	L	.	.	.	G	L	.	E	.	.	.	.	S	.	.	.	.	.	N	.	.	.	V	.	.	.	.	.	.	.	.	.	.	E	.	.	.	A	.	.	M	.	.
15	ManaMHCI*046	.	.	T	.	.	M	.	.	.	G	L	.	E	.	.	Y	M	E	.	.	.	.	.	.	.	.	.	V	.	.	.	.	.	.	.	.	.	.	V	.	.	.	A	L	.	M	.	.
7	ManaMHCI*047	.	.	.	.	.	.	.	.	.	G	L	.	E	.	.	.	.	S	.	.	.	.	.	.	.	.	.	V	.	.	.	.	.	.	.	.	.	.	M	.	.	.	A	.	.	M	.	.
17	ManaMHCI*048	.	.	.	.	.	.	.	.	.	.	.	.	.	.	.	.	.	.	.	.	.	.	.	.	.	.	.	.	.	.	.	.	.	.	.	.	.	.	.	.	.	.	.	.	.	.	.	.
7	ManaMHCI*049	.	.	.	.	S	.	.	.	.	G	L	.	D	.	.	Y	M	E	.	.	.	.	.	.	.	Q	.	V	.	.	.	.	.	.	.	.	.	.	Y	.	.	.	A	P	.	I	.	.
11	ManaMHCI*050	.	.	F	.	.	M	.	.	.	G	.	.	E	.	.	.	.	.	.	.	.	.	.	.	.	.	.	.	C	.	.	N	.	.	.	.	.	.	.	.	.	.	.	P	G	.	.	L
4	ManaMHCI*052	.	.	E	.	.	.	.	.	.	G	L	V	E	.	.	.	.	S	.	.	.	.	.	G	.	.	.	V	.	.	.	.	.	.	.	.	.	.	.	.	.	.	A	L	.	I	.	.
16	ManaMHCI*053	.	.	E	S	.	M	.	.	.	G	L	.	E	.	.	.	.	S	.	.	.	.	.	.	.	.	.	V	.	.	.	.	.	.	.	.	.	.	M	.	.	.	A	.	.	V	.	.
9	ManaMHCI*054	N	.	F	.	.	.	.	.	.	G	L	.	E	.	.	.	F	M	.	A	.	.	.	G	A	.	.	M	.	.	.	.	.	.	.	.	.	.	.	.	.	.	A	.	.	M	.	.
7	ManaMHCI*055	.	.	H	.	V	.	.	.	.	G	L	.	E	.	.	.	.	.	.	.	.	.	.	.	.	.	.	V	C	.	.	.	.	.	.	.	.	.	Y	.	.	.	A	.	.	M	.	.
7	ManaMHCI*056	.	.	N	.	.	.	.	.	.	G	L	.	E	.	.	Y	.	S	.	.	.	.	.	.	.	.	.	M	.	.	.	.	.	.	.	.	.	.	Y	.	.	.	A	.	.	M	.	.
6	ManaMHCI*057	.	.	.	.	.	.	.	.	.	G	L	.	.	.	.	Y	V	E	.	A	.	L	.	.	.	.	.	V	.	.	.	.	.	.	.	.	.	.	Y	.	.	.	.	.	.	.	.	.
1	ManaMHCI*058	.	.	.	.	.	.	.	.	.	G	L	.	E	.	.	Y	M	E	.	.	.	.	.	.	.	.	.	V	.	Y	.	.	.	.	.	.	.	.	Y	.	.	.	A	.	.	M	.	.
12	ManaMHCI*059	.	.	.	.	.	.	.	.	.	G	L	.	E	.	.	.	.	.	.	.	.	.	.	.	M	Q	.	V	.	.	.	.	.	.	.	.	.	.	M	.	Q	.	A	Q	.	M	.	.
16	ManaMHCI*060	.	.	N	.	.	.	.	.	.	G	L	.	D	.	.	Y	M	E	.	.	.	.	.	G	.	.	.	M	.	.	.	.	.	.	.	D	.	.	Y	.	.	.	A	.	.	M	.	.
9	ManaMHCI*061	N	.	F	.	.	.	.	L	.	G	L	.	E	.	.	.	F	M	.	A	.	.	.	G	A	.	.	V	.	.	.	.	.	.	.	.	.	.	.	.	.	.	A	.	.	M	.	.
15	ManaMHCI*062	.	.	.	.	.	.	.	.	.	G	L	.	E	.	.	Y	M	E	I	.	.	L	.	G	.	.	.	V	.	.	.	.	.	.	.	.	.	.	Y	.	.	.	A	.	.	M	.	.
4	ManaMHCI*063	.	.	E	.	.	.	.	.	.	G	L	V	E	.	.	.	.	S	.	.	.	.	.	.	.	.	.	V	.	.	.	.	.	.	.	.	.	.	.	.	.	.	A	L	.	I	.	.
14	ManaMHCI*064	.	.	E	.	.	L	.	.	.	G	L	.	E	.	.	.	.	.	.	.	.	.	.	.	.	.	.	V	.	.	.	G	.	.	.	.	.	.	Y	.	.	.	A	.	.	M	.	.
12	ManaMHCI*065	.	.	H	.	.	A	.	.	.	G	L	.	E	.	.	.	.	.	.	.	.	.	.	.	M	Q	.	V	.	.	.	.	.	.	.	.	.	.	M	.	Q	.	A	Q	.	M	.	.
6	ManaMHCI*066	.	.	.	.	.	.	.	.	.	G	L	.	E	.	.	Y	M	E	.	.	.	.	.	.	.	.	.	V	.	.	.	.	.	.	.	.	.	.	Y	.	.	.	A	P	.	M	.	.
1	ManaMHCI*067	.	.	D	.	.	.	.	Q	.	G	L	.	E	.	.	.	.	S	.	.	.	.	.	S	.	.	.	V	.	.	.	.	.	.	.	.	.	.	.	.	.	.	A	.	.	V	.	.
12	ManaMHCI*068	.	.	.	.	.	.	.	.	.	G	L	.	E	.	.	.	.	.	.	.	.	.	.	.	L	Q	.	V	.	.	.	.	.	.	.	.	.	.	M	.	Q	.	A	Q	.	M	.	.
4	ManaMHCI*069	.	.	E	.	.	M	.	.	.	G	L	V	E	.	.	.	.	S	.	.	.	.	.	.	.	.	.	V	.	.	E	.	.	.	.	.	.	.	.	.	.	.	A	L	.	I	.	.
4	ManaMHCI*070	.	.	E	.	.	M	.	.	.	G	L	V	E	.	.	.	.	S	.	.	.	.	.	.	.	.	.	V	.	.	E	.	.	.	.	.	.	.	.	K	.	C	A	L	.	I	.	.
6	ManaMHCI*071	.	S	H	.	.	L	.	.	.	G	L	.	E	.	.	.	.	S	.	.	.	.	.	.	.	.	.	V	.	.	.	.	.	.	.	.	.	.	Y	.	.	.	A	.	.	M	.	.
16	ManaMHCI*072	.	.	E	S	.	M	.	.	.	G	L	.	E	.	.	.	.	S	.	.	.	.	.	.	.	.	.	V	.	.	.	.	.	.	.	.	.	.	M	.	.	.	A	.	.	V	.	.
12	ManaMHCI*073	.	.	.	.	.	.	.	.	.	G	L	.	E	.	.	.	.	.	.	.	.	.	.	H	M	Q	.	V	.	.	.	.	.	.	.	.	.	.	M	.	Q	.	A	Q	.	M	.	.
2	ManaMHCI*074	.	.	E	.	.	.	.	.	.	G	L	.	E	.	.	Y	M	E	.	.	.	.	.	G	M	.	.	M	.	.	.	.	.	.	.	.	.	.	Y	.	A	.	A	.	.	M	.	.
8	ManaMHCI*075	.	.	H	.	.	.	.	.	.	G	L	.	E	.	.	.	.	A	.	.	.	.	.	.	.	.	.	V	.	.	.	.	.	.	.	.	.	K	M	.	.	.	A	P	.	L	.	.
16	ManaMHCI*076	.	.	E	.	.	L	.	P	T	G	L	.	E	.	.	.	.	S	.	.	.	.	.	.	.	.	.	V	.	.	.	.	.	.	.	.	.	.	M	.	.	.	A	.	.	V	.	L
13	ManaMHCI*077	.	.	E	.	.	.	.	.	.	G	L	.	E	.	.	Y	M	E	.	.	.	.	.	.	.	.	.	V	.	.	.	.	.	.	.	.	.	.	Y	.	.	.	A	.	.	M	.	.
12	ManaMHCI*078	.	.	.	.	.	.	.	.	.	G	L	.	E	.	.	.	.	.	.	.	.	.	.	.	M	Q	.	V	.	.	.	.	.	.	.	.	.	.	M	.	Q	.	A	Q	.	M	.	.
17	ManaMHCI*079	.	.	.	.	.	.	.	.	.	.	.	.	.	.	.	.	.	.	.	.	.	.	.	.	.	.	.	.	.	.	.	.	.	V	.	.	.	.	.	.	.	.	.	.	.	.	.	.
19	ManaMHCI*080	.	.	H	.	.	.	.	.	.	G	L	.	E	.	.	.	.	V	.	.	.	.	.	.	.	Q	.	V	.	.	.	.	.	.	.	.	.	.	M	.	.	.	A	S	.	V	.	.
1	ManaMHCI*081	.	.	D	.	.	M	.	W	.	G	L	.	E	.	.	.	.	S	.	.	.	.	.	.	.	.	.	V	.	.	.	.	.	.	.	.	.	.	Y	.	.	.	A	.	.	M	.	.
9	ManaMHCI*083	N	.	F	.	.	.	.	L	.	G	L	.	E	.	.	.	F	M	.	A	.	.	.	G	A	.	.	V	.	.	.	.	.	.	.	D	.	.	.	.	.	.	A	.	.	M	.	.
5	ManaMHCI*084	.	.	D	.	.	M	.	.	.	G	L	.	E	.	.	.	.	S	.	.	.	.	.	.	.	.	.	V	.	.	.	G	.	.	.	.	.	.	Y	.	.	.	A	.	.	M	.	.
18	ManaMHCI*085	.	.	T	I	S	A	.	.	.	G	L	.	E	.	.	.	.	A	.	.	.	.	.	.	.	.	.	V	.	.	.	.	.	.	.	.	.	.	E	.	.	.	A	P	.	M	.	.
5	ManaMHCI*086	.	.	D	.	.	M	.	.	.	G	L	.	E	.	.	.	.	S	.	.	.	.	.	.	.	.	.	V	.	.	.	G	.	.	.	.	.	.	Y	.	.	.	A	.	.	M	.	.
17	ManaMHCI*087	.	.	.	.	.	.	.	Q	.	.	.	.	.	.	.	.	.	.	.	.	.	.	.	.	.	.	.	.	.	.	.	.	.	.	.	.	.	.	.	.	.	.	.	.	.	.	.	.
11	ManaMHCI*088	.	.	F	.	.	.	.	.	.	G	L	.	.	.	.	.	.	V	.	.	.	.	.	.	.	.	.	.	C	.	.	K	V	.	.	.	.	.	.	.	.	.	.	P	G	P	.	L
10	ManaMHCI*089	.	.	E	.	.	A	.	.	.	G	L	.	E	.	.	.	.	.	.	.	.	.	.	.	.	.	.	.	C	.	.	.	.	.	.	.	.	.	.	.	.	.	.	P	G	.	.	L
11	ManaMHCI*090	.	.	F	.	.	.	.	.	.	G	L	.	E	.	.	.	.	V	.	.	.	.	.	.	.	.	.	.	C	.	.	N	V	.	.	.	.	.	.	.	.	.	.	P	G	.	.	L
17	ManaMHCI*091	.	Y	.	.	V	M	.	.	.	G	L	.	E	.	.	.	.	.	.	.	.	.	.	.	.	.	.	V	.	.	.	.	.	.	.	.	.	.	.	.	.	.	A	.	.	M	.	.
7	ManaMHCI*092	.	.	S	.	.	.	.	.	.	G	L	.	E	.	.	Y	M	E	.	.	.	.	.	.	.	.	.	V	.	.	.	.	.	.	.	.	.	.	E	.	.	.	A	.	.	M	.	.
9	ManaMHCI*094	N	.	F	.	.	M	.	.	.	G	L	.	E	.	.	.	F	M	.	A	.	.	.	G	A	.	.	M	.	.	.	.	.	.	.	.	.	.	.	.	.	.	A	.	.	M	.	.
14	ManaMHCI*095	.	.	E	.	.	.	.	.	.	D	L	.	E	.	.	.	.	S	.	.	.	.	.	.	.	.	.	V	.	.	.	.	.	.	.	.	.	.	Y	.	.	.	A	.	.	M	.	.
12	ManaMHCI*096	.	.	.	.	.	.	.	.	.	G	L	.	E	.	.	.	.	.	.	.	.	.	.	.	M	Q	.	V	.	.	.	.	.	.	.	.	.	.	M	.	Q	.	A	Q	.	M	.	.
10	ManaMHCI*097	.	.	.	.	.	M	.	.	.	G	L	.	E	.	.	.	.	.	.	.	.	.	.	N	.	.	.	V	.	.	.	.	.	.	.	.	.	.	.	.	.	.	A	P	.	M	.	.
2	ManaMHCI*098	.	.	N	.	V	.	.	.	.	G	L	.	E	.	.	.	.	S	.	.	.	.	.	.	.	.	.	V	.	.	.	.	.	.	.	.	.	.	Y	.	.	.	A	.	.	M	.	.
16	ManaMHCI*099	.	.	D	.	.	M	.	L	.	G	L	.	E	.	.	.	.	S	.	.	.	.	.	.	.	.	.	V	.	.	.	G	.	.	.	.	.	.	Y	.	.	.	A	.	.	M	.	.
9	ManaMHCI*100	N	.	F	.	.	.	.	W	.	G	L	.	E	.	.	.	F	M	.	A	.	.	.	G	A	.	.	M	.	.	.	.	.	.	.	.	.	.	.	.	.	.	A	.	.	M	.	.
11	ManaMHCI*101	.	.	F	.	.	M	.	.	.	G	.	.	E	.	.	.	.	.	.	.	.	.	.	.	.	.	.	.	C	.	.	N	.	.	.	.	.	.	.	.	.	.	.	P	G	.	.	L
12	ManaMHCI*102	.	.	.	.	.	.	.	.	.	G	L	.	E	.	.	.	.	.	.	.	.	.	.	.	M	Q	.	V	.	.	.	.	.	.	.	.	.	.	M	.	Q	.	A	Q	.	M	.	.
8	ManaMHCI*103	.	.	E	.	.	.	.	.	.	G	L	.	E	.	.	.	.	S	.	.	.	.	.	.	.	.	.	V	.	.	.	.	.	.	.	.	.	.	Y	.	.	.	A	.	.	M	.	.
15	ManaMHCI*104	V	.	H	H	L	H	A	.	.	G	L	G	E	.	.	Y	M	E	.	.	.	.	.	.	.	.	.	V	.	.	.	.	.	.	.	.	.	.	V	.	.	.	A	L	.	M	.	.
11	ManaMHCI*105	.	.	F	.	.	M	.	.	.	G	L	.	.	.	.	.	.	V	.	.	.	.	.	.	.	.	.	.	C	.	.	N	V	.	.	.	.	.	.	.	.	.	.	P	G	.	.	L
11	ManaMHCI*106	.	.	F	.	.	.	.	.	.	G	L	.	.	.	.	.	.	V	.	.	.	.	.	.	.	.	.	.	C	.	.	K	V	.	.	.	.	.	.	.	.	.	.	P	G	P	.	L
7	ManaMHCI*107	.	.	E	I	.	.	.	.	.	G	L	.	E	.	.	.	.	S	.	.	.	.	.	G	.	.	.	V	.	.	.	.	.	.	.	.	.	.	Y	.	.	.	A	.	.	M	.	R
16	ManaMHCI*108	.	.	E	.	.	L	.	P	T	G	L	.	E	.	.	.	.	S	.	.	.	.	.	.	.	.	.	V	.	.	.	.	.	.	.	.	.	.	M	.	.	.	S	.	.	V	.	L
7	ManaMHCI*110	.	.	H	.	V	.	.	.	.	G	L	.	E	.	.	Y	.	S	.	.	.	.	.	.	.	.	.	M	.	.	.	.	.	.	.	.	.	.	Y	.	.	.	A	.	.	M	.	K
9	ManaMHCI*112	N	.	F	.	.	.	.	.	.	G	L	.	E	.	.	.	F	M	.	A	.	.	.	G	A	.	.	M	.	.	.	.	.	.	.	.	.	.	.	.	.	.	A	.	.	M	.	.
9	ManaMHCI*113	N	.	F	.	.	.	.	.	.	G	L	.	E	.	.	.	F	M	.	A	.	.	.	G	A	.	.	M	.	.	.	.	.	.	.	.	.	.	.	.	.	.	A	.	.	M	.	.
12	ManaMHCI*114	.	.	.	.	.	.	.	.	.	G	L	.	E	.	.	.	.	.	.	.	.	.	.	.	M	Q	.	V	.	.	.	.	.	.	.	.	.	.	M	.	Q	.	A	Q	.	M	.	.
3	ManaMHCI*115	.	.	.	.	.	M	.	.	.	G	L	.	.	.	.	.	.	V	.	.	F	.	.	.	.	K	.	V	C	.	.	.	.	.	.	.	.	.	L	.	.	.	A	E	.	M	.	.
9	ManaMHCI*116	N	.	F	.	.	.	.	.	.	G	L	.	E	.	.	.	F	M	.	A	.	.	.	G	A	.	.	M	.	.	.	.	.	.	.	.	.	.	.	.	.	.	A	.	.	M	.	.
1	ManaMHCI*117	.	.	E	.	.	.	.	.	.	G	L	.	E	.	.	.	.	S	.	.	.	.	.	.	.	.	.	V	.	.	.	.	.	.	.	.	.	.	M	.	.	.	A	.	.	M	.	.
2	ManaMHCI*119	.	.	D	.	.	.	.	.	.	G	L	.	E	.	.	.	.	S	.	.	.	.	.	.	.	.	.	V	.	.	.	.	.	.	.	.	.	.	Y	.	.	.	A	T	.	M	.	.
1	ManaMHCI*122	.	.	D	.	.	.	.	.	.	G	L	.	E	.	.	.	.	S	.	.	.	.	.	.	.	.	.	V	.	.	.	.	.	.	.	.	.	.	Y	.	.	.	A	.	.	M	.	.
4	ManaMHCI*123	.	.	E	.	.	.	.	.	.	G	L	V	E	.	.	.	.	S	.	.	.	.	.	.	.	.	.	V	.	.	.	.	.	.	.	.	.	.	M	.	.	.	A	L	.	M	.	.
19	ManaMHCI*125	.	.	H	.	.	.	.	.	.	G	L	.	E	.	.	.	.	A	.	.	.	.	.	N	.	.	.	V	.	.	.	.	.	.	.	T	.	K	M	.	.	.	A	P	.	L	.	.
11	ManaMHCI*126	.	.	F	.	T	I	.	.	.	G	L	.	.	.	.	.	.	V	.	.	.	.	.	.	.	.	.	.	C	.	.	.	.	.	.	.	.	.	.	.	.	.	.	P	G	.	.	.
11	ManaMHCI*127	.	.	F	.	.	M	.	.	.	G	L	.	.	.	Q	.	.	V	.	.	.	.	.	.	.	.	.	.	C	.	.	N	V	.	.	.	.	.	.	.	.	.	.	P	G	.	.	L
5	ManaMHCI*128	.	.	D	.	.	M	.	.	.	G	L	.	E	.	.	.	.	S	.	.	.	.	.	.	.	.	.	V	.	.	.	G	.	.	.	.	.	.	Y	.	.	.	A	P	.	M	.	.
1	ManaMHCI*129	.	.	E	.	.	M	.	.	.	G	L	E	E	.	.	.	.	.	.	.	.	.	.	.	K	.	.	V	.	.	.	.	N	.	.	.	.	.	M	.	.	.	A	P	.	M	K	.
4	ManaMHCI*132	.	.	E	.	.	.	.	.	.	G	L	V	E	.	.	.	.	S	.	.	.	.	.	.	.	.	.	V	.	.	.	.	.	.	.	.	.	.	.	.	.	.	A	L	.	I	.	.
19	ManaMHCI*133	.	.	H	.	.	.	.	.	.	G	L	.	E	.	.	.	.	V	.	.	.	.	.	.	.	Q	.	V	.	.	.	.	.	.	.	.	.	.	M	.	.	.	A	S	.	V	.	.
13	ManaMHCI*134	.	.	.	.	.	.	.	.	.	G	L	.	.	.	.	.	.	S	.	.	.	.	.	.	.	.	.	V	.	.	.	.	.	.	.	.	.	.	E	.	.	.	A	E	.	M	.	.
8	ManaMHCI*135	.	.	E	.	.	M	.	.	.	G	I	W	E	.	.	Y	.	.	.	.	.	.	.	G	.	.	.	V	.	.	.	.	.	.	.	.	.	.	Y	.	.	.	A	.	.	M	.	.
5	ManaMHCI*136	.	.	D	.	.	M	.	.	.	G	L	.	E	.	.	.	.	S	.	.	.	.	.	G	M	.	.	V	.	.	.	G	.	.	.	.	.	.	Y	.	.	.	A	.	.	M	.	.
11	ManaMHCI*137	.	.	F	.	.	.	.	.	.	G	.	.	E	.	.	.	.	.	.	.	.	.	.	.	.	.	.	.	C	.	.	N	.	.	.	.	.	.	.	.	.	.	.	P	G	.	.	L
4	ManaMHCI*138	.	.	E	.	.	M	.	.	.	G	L	V	E	.	.	.	.	S	.	.	.	.	.	.	.	.	.	V	.	.	E	.	.	.	.	.	.	.	.	K	.	.	A	L	.	I	.	.
8	ManaMHCI*139	.	.	E	.	.	M	.	.	.	G	L	.	E	.	.	Y	.	.	.	.	.	.	.	G	.	.	.	V	.	.	.	.	.	.	.	.	.	.	Y	.	.	.	A	.	.	M	.	.
7	ManaMHCI*140	.	.	H	.	V	.	.	.	.	G	L	.	E	.	W	.	.	S	.	.	.	.	.	.	.	.	.	V	C	.	.	.	.	.	.	.	.	.	Y	.	.	.	A	.	.	M	.	.
12	ManaMHCI*141	.	.	.	.	.	.	.	.	.	G	L	.	E	.	.	.	.	.	.	.	.	.	.	.	M	Q	.	V	.	.	.	.	.	.	.	.	.	.	M	.	Q	.	A	Q	.	M	.	.
3	ManaMHCI*143	.	.	.	.	.	E	.	.	.	G	L	A	E	.	.	.	.	.	.	.	.	.	.	G	.	.	.	V	.	.	.	.	N	.	.	.	.	.	M	.	.	.	A	P	.	M	.	.
14	ManaMHCI*144	.	.	E	.	.	M	.	.	.	D	L	.	E	.	.	.	.	.	.	.	.	.	.	.	.	.	.	V	.	.	.	.	.	.	.	.	.	.	Y	.	.	.	A	.	.	M	.	.
7	ManaMHCI*145	.	.	H	.	V	.	.	.	.	G	L	.	E	.	.	.	.	S	.	.	.	.	.	.	.	.	.	V	C	.	.	.	.	.	.	.	.	.	Y	.	.	.	A	.	.	M	.	.
3	ManaMHCI*146	.	.	.	.	.	L	.	.	.	G	L	.	.	.	.	.	.	V	.	.	.	.	.	.	.	.	.	V	C	.	.	.	.	.	.	.	.	.	L	.	.	.	A	E	.	M	.	.
11	ManaMHCI*147	.	.	H	.	.	M	.	.	.	G	L	.	E	.	.	.	.	.	L	.	.	.	.	.	.	.	.	.	C	.	E	N	.	.	.	.	.	.	.	.	.	.	.	P	G	.	.	L
11	ManaMHCI*148	.	.	F	.	.	.	.	.	.	G	L	.	.	.	.	.	.	V	.	.	.	.	.	.	.	.	.	.	C	.	.	.	N	.	.	.	.	.	.	.	L	.	.	P	G	T	.	L
6	ManaMHCI*149	.	V	.	.	.	.	.	.	.	G	L	.	.	.	.	Y	V	E	.	A	.	L	.	.	.	.	.	V	.	.	.	.	.	.	.	.	.	.	Y	.	.	.	.	.	.	.	.	.
15	ManaMHCI*150	.	.	T	.	.	M	.	.	.	G	L	.	E	.	.	Y	M	E	.	.	.	.	.	.	.	.	.	V	.	.	.	.	.	.	.	.	.	.	M	.	.	.	A	L	.	M	.	.
13	ManaMHCI*151	.	.	E	.	.	.	.	.	.	G	L	W	E	.	.	.	.	S	.	.	.	.	.	.	.	.	.	M	.	.	.	.	N	.	.	S	.	.	Y	.	Q	.	A	P	.	M	.	.
9	ManaMHCI*152	N	.	F	.	T	L	.	.	.	G	L	.	E	.	.	.	F	M	.	A	.	.	.	G	A	.	.	M	.	Y	.	.	.	.	.	.	.	.	.	.	.	.	A	.	.	M	.	.
4	ManaMHCI*153	.	.	E	.	.	M	.	.	.	G	L	V	E	.	.	.	.	S	.	.	.	.	.	.	K	.	.	V	.	.	.	.	.	.	.	.	.	.	.	.	.	.	A	L	.	I	.	.
4	ManaMHCI*155	.	.	D	.	.	.	.	.	.	G	L	V	E	.	.	.	.	S	.	.	.	.	.	.	.	.	.	V	.	.	.	.	.	.	.	.	.	.	.	.	.	.	A	L	.	I	.	.
11	ManaMHCI*156	.	.	H	.	.	M	.	.	.	G	L	E	E	.	.	.	.	.	L	.	.	.	.	.	.	.	.	.	C	.	E	N	.	.	.	.	.	.	.	.	.	.	.	P	G	.	.	L
3	ManaMHCI*157	.	.	.	.	.	M	.	.	.	G	L	.	.	.	.	.	.	V	.	.	F	.	.	.	.	.	.	V	C	.	.	.	.	.	.	.	.	.	L	.	.	.	A	E	.	M	.	.
17	ManaMHCI*158	.	.	.	.	.	.	.	.	.	.	.	.	.	.	.	.	.	.	.	.	.	.	.	.	.	.	.	.	.	.	.	.	.	.	.	.	.	.	.	.	.	.	.	P	.	.	.	.
14	ManaMHCI*159	.	.	E	.	.	M	.	.	.	D	L	.	E	.	.	.	.	.	.	.	.	.	.	.	.	.	.	V	.	.	.	G	.	.	.	.	.	.	Y	.	.	.	A	.	.	M	.	.
17	ManaMHCI*160	.	.	.	.	D	.	.	.	.	.	.	.	.	.	.	.	.	.	.	.	.	.	.	.	.	.	.	.	.	.	.	.	.	.	.	.	.	.	.	.	.	.	.	.	.	.	.	.
6	ManaMHCI*161	.	.	.	.	.	.	.	.	.	G	L	.	.	.	.	Y	V	E	.	A	.	L	.	.	.	.	.	V	.	.	.	.	.	.	.	.	.	.	Y	.	.	.	.	.	.	.	.	.
10	ManaMHCI*163	N	.	L	.	.	.	.	.	.	G	L	.	E	.	.	.	.	.	A	T	.	.	.	E	.	.	L	E	.	.	.	.	.	.	.	.	.	.	.	.	.	.	A	.	.	M	.	H
18	ManaMHCI*166	.	.	T	I	S	A	.	.	.	G	L	.	E	.	W	.	.	A	.	.	.	.	.	.	.	.	.	V	.	.	.	.	E	.	.	.	.	.	E	.	.	.	A	P	.	M	.	.
17	ManaMHCI*167	.	.	.	.	.	.	.	Q	.	.	.	.	.	.	.	.	.	.	.	.	.	.	.	.	.	.	.	.	.	.	.	.	.	.	.	.	.	.	.	.	.	.	.	.	.	.	.	.
10	ManaMHCI*168	.	.	T	.	.	M	.	.	.	G	L	.	E	.	.	.	L	M	.	.	.	.	.	.	.	.	.	E	C	.	.	.	.	.	.	T	.	.	M	.	.	.	A	P	.	L	A	.
2	ManaMHCI*169	.	.	E	I	.	.	.	.	.	G	L	.	E	.	.	.	.	S	.	.	.	.	.	.	.	.	.	V	.	.	.	.	.	.	.	.	.	.	Y	.	.	P	E	P	.	.	.	R
15	ManaMHCI*170	.	.	S	.	.	.	.	.	.	G	L	.	E	.	W	.	F	S	.	.	.	.	.	.	.	.	.	V	.	Y	.	.	.	.	.	T	R	.	M	.	.	.	A	Q	.	M	.	R
13	ManaMHCI*171	.	.	H	.	.	.	.	.	.	G	L	.	E	.	W	.	.	T	.	.	.	.	.	.	.	.	.	V	.	Y	.	.	.	.	.	T	.	.	Y	.	.	.	A	R	.	M	.	R
14	ManaMHCI*172	.	.	E	.	.	L	.	.	.	G	L	.	E	.	.	.	.	.	.	.	.	.	.	.	.	.	.	V	.	.	.	G	.	.	.	.	.	.	Y	.	.	.	A	.	.	M	.	.
15	ManaMHCI*175	.	.	T	.	.	.	.	.	.	G	L	.	E	.	.	Y	L	E	.	.	.	.	.	.	.	.	.	V	.	Y	.	.	.	.	.	T	.	.	M	.	.	.	A	L	.	M	.	R
10	ManaMHCI*178	.	.	T	.	.	M	.	.	.	G	L	.	E	.	.	.	L	M	.	.	.	.	.	.	.	.	.	E	C	.	.	.	.	.	.	T	.	.	M	.	.	.	A	P	.	L	A	.
15	ManaMHCI*179	.	.	S	.	.	.	.	.	.	G	L	.	E	.	W	.	F	S	.	.	.	.	.	.	.	.	.	V	.	Y	.	.	.	.	.	T	R	.	M	.	.	.	A	Q	.	M	.	R
7	ManaMHCI*188	.	.	.	.	.	.	.	.	.	G	L	.	E	.	.	Y	L	E	.	.	.	.	.	.	.	.	.	V	.	Y	.	.	.	.	.	T	.	.	M	.	.	.	A	P	.	M	.	R
9	ManaMHCI*190	N	.	F	.	.	L	.	.	.	G	L	.	E	.	.	.	.	.	.	.	.	.	.	G	A	.	.	M	.	.	.	.	.	.	.	.	.	.	.	.	.	.	A	.	.	M	.	.
2	ManaMHCI*193	.	.	E	.	.	.	.	.	.	.	.	.	.	.	.	.	.	S	.	.	.	.	.	.	.	Q	.	V	.	.	.	.	.	.	.	.	.	.	Y	.	.	.	A	.	.	V	.	.
9	ManaMHCI*194	N	.	F	.	.	.	.	.	.	G	L	.	E	.	.	.	F	M	.	A	.	.	.	G	A	.	.	M	.	.	.	.	.	.	.	.	.	.	.	.	.	.	A	.	.	M	.	.
11	ManaMHCI*196	.	.	F	.	.	.	.	.	.	G	.	E	E	.	.	.	.	.	.	.	.	.	.	.	.	.	.	.	C	.	.	N	.	G	.	.	.	.	.	.	.	.	.	P	G	.	.	L
15	ManaMHCI*197	.	.	T	.	.	M	.	.	.	G	L	.	E	.	.	Y	V	E	.	.	.	.	.	.	.	.	.	V	.	.	.	.	.	.	.	.	.	.	M	.	.	.	A	L	.	M	.	.
1	ManaMHCI*198	.	.	.	.	.	M	.	.	.	G	L	.	E	.	.	Y	M	E	.	.	.	.	.	G	.	.	.	V	.	.	.	.	.	.	.	.	.	.	Y	.	.	.	A	.	.	M	.	.
2	ManaMHCI*199	.	.	H	.	.	.	.	.	.	G	L	.	E	.	.	.	.	S	.	.	.	.	.	.	M	.	.	V	.	.	.	.	.	G	.	.	.	.	Y	.	.	.	A	L	.	M	K	.
17	ManaMHCI*200	.	.	F	.	.	.	.	.	.	G	L	.	E	.	.	.	.	.	.	A	.	.	.	.	.	.	.	E	.	.	.	.	.	.	.	.	.	.	D	.	.	.	A	.	.	M	.	.
1	ManaMHCI*201	.	.	D	.	.	M	.	.	.	G	L	.	E	.	.	.	.	S	.	.	.	.	.	.	.	.	.	V	.	.	.	.	.	.	.	.	.	.	Y	.	.	.	A	.	.	M	.	.
15	ManaMHCI*202	.	.	T	.	.	M	.	.	.	G	L	.	E	.	.	Y	M	E	.	.	.	.	.	.	.	.	.	V	.	.	.	.	.	.	.	.	.	.	M	.	.	.	A	L	.	M	.	.
17	ManaMHCI*203	N	.	F	.	.	L	.	.	.	.	.	.	E	.	.	.	.	.	.	.	.	.	.	G	.	.	I	.	.	.	.	.	.	.	.	.	.	.	Y	.	.	.	A	.	.	M	.	.
6	ManaMHCI*204	.	S	H	.	.	L	.	.	.	G	L	.	E	.	.	.	.	S	.	.	.	.	.	.	.	.	.	V	.	.	.	.	.	.	.	.	.	.	Y	.	.	.	A	T	.	M	.	.
15	ManaMHCI*207	.	.	H	.	V	M	.	.	.	G	L	.	E	.	.	Y	M	E	.	.	.	.	.	.	.	.	.	V	.	.	.	G	.	.	.	.	.	.	Q	.	.	.	A	P	.	M	.	.
1	ManaMHCI*208	.	.	D	.	.	.	.	Q	.	G	L	.	E	.	.	.	.	S	.	.	.	.	.	R	.	.	.	V	.	.	N	.	.	.	.	.	.	.	.	.	.	.	A	.	.	V	.	.
10	ManaMHCI*209	.	.	E	.	.	.	.	.	.	G	L	.	E	.	.	.	F	.	.	.	.	.	.	.	.	.	.	A	.	.	.	.	.	.	.	.	.	.	D	.	.	.	A	.	.	M	.	.
4	ManaMHCI*210	.	.	E	.	.	M	.	.	.	G	L	V	E	.	.	.	.	S	.	.	.	.	.	.	.	.	.	V	.	.	.	.	.	.	.	.	.	.	.	K	.	.	A	L	.	I	.	.
9	ManaMHCI*211	N	.	F	.	.	.	.	.	.	G	L	.	E	.	.	.	F	M	.	A	.	.	.	G	A	.	.	M	.	.	.	.	.	.	.	.	.	.	.	.	.	.	A	.	.	M	.	.
11	ManaMHCI*213	.	.	F	.	.	.	.	.	.	G	L	.	E	.	.	.	.	.	.	.	.	.	.	.	.	.	.	.	C	.	.	N	.	.	.	.	.	.	.	.	.	.	.	P	G	.	.	L
3	ManaMHCI*214	.	.	.	.	.	M	.	.	.	G	L	.	.	.	.	.	.	V	.	.	.	.	.	.	.	.	.	V	C	.	.	.	.	.	.	.	.	.	L	.	.	.	A	E	.	M	.	.
16	ManaMHCI*215	.	.	E	.	.	.	.	.	.	G	L	.	.	.	.	.	.	V	.	.	F	.	.	.	.	K	.	V	C	.	.	.	.	.	.	.	.	.	L	.	.	.	A	E	.	M	.	.
14	ManaMHCI*216	.	.	E	.	.	.	.	.	.	G	L	.	E	.	.	.	.	.	.	.	.	.	.	.	.	.	.	V	.	.	.	G	.	.	.	.	.	.	Y	.	.	.	A	.	.	M	.	.
2	ManaMHCI*219	.	.	E	.	.	.	.	.	.	G	L	.	E	.	.	.	F	.	.	.	.	.	.	.	.	.	.	V	.	.	.	.	.	.	.	.	.	.	M	.	.	.	A	.	.	M	.	.
12	ManaMHCI*220	.	.	.	.	.	.	.	.	.	G	L	.	E	.	.	.	.	.	.	.	.	.	.	.	M	Q	.	V	.	.	.	.	.	.	.	.	.	.	M	.	Q	.	A	Q	.	M	.	.
12	ManaMHCI*221	.	.	.	S	.	.	.	.	.	G	L	.	E	.	.	.	.	.	.	.	.	M	.	.	M	Q	.	V	.	.	.	.	.	.	.	.	.	K	M	.	Q	.	A	Q	.	M	.	.
8	ManaMHCI*222	.	.	E	.	.	.	.	.	.	G	L	.	E	.	.	Y	.	.	.	.	.	.	.	G	.	.	.	V	.	.	.	.	.	.	.	.	.	.	Y	.	.	.	A	.	.	M	.	.
2	ManaMHCI*223	.	.	D	.	.	.	.	.	.	G	L	.	E	.	.	.	.	S	.	.	.	.	.	.	.	.	.	V	.	.	.	.	.	.	.	.	.	.	M	.	.	L	A	P	.	.	.	.
1	ManaMHCI*224	.	.	D	.	.	M	.	.	.	G	L	.	E	.	.	.	.	S	.	.	.	M	.	.	.	.	.	V	.	.	.	.	.	.	.	.	.	.	Y	.	.	.	A	.	.	M	.	.
16	ManaMHCI*225	.	.	E	.	.	L	.	P	T	G	L	.	E	.	.	.	.	S	.	.	.	.	.	.	.	.	.	V	.	.	.	.	.	.	.	.	.	.	.	.	.	.	A	.	.	M	.	.
2	ManaMHCI*226	.	.	E	.	.	.	.	.	.	G	L	.	E	.	.	.	.	.	.	.	.	.	.	.	.	.	.	V	.	.	.	.	.	.	.	.	.	S	Y	.	.	.	A	.	.	M	.	.
8	ManaMHCI*227	.	.	H	A	S	.	T	.	.	G	L	.	E	.	.	.	.	A	.	.	.	.	.	.	.	.	.	V	.	.	.	.	.	.	.	.	.	.	M	.	.	.	A	P	.	L	.	.
5	ManaMHCI*228	.	.	D	.	.	M	.	.	.	G	L	.	E	.	.	.	.	S	.	.	.	.	.	.	.	.	.	V	.	.	.	.	.	.	.	.	.	.	M	.	.	.	A	.	.	M	.	.
11	ManaMHCI*230	.	.	F	.	.	M	.	.	.	G	L	.	.	.	.	.	.	V	.	.	.	.	.	.	.	.	.	.	C	.	.	.	.	.	.	.	.	.	.	.	.	.	.	P	G	T	.	.
11	ManaMHCI*231	.	.	F	.	.	M	.	.	.	G	L	.	.	.	.	.	.	V	.	.	.	.	.	.	.	.	.	.	C	.	.	.	.	.	.	.	.	.	.	.	.	.	.	P	G	T	.	L
1	ManaMHCI*233	.	.	E	.	.	A	.	.	.	G	F	.	E	.	.	.	.	S	.	.	.	.	.	.	.	.	.	V	.	.	.	.	.	.	.	.	.	.	M	.	.	.	A	.	.	M	.	.
9	ManaMHCI*234	N	.	F	.	.	.	.	.	.	G	L	.	E	.	.	.	F	M	.	A	.	.	.	G	A	.	.	M	.	.	.	.	.	.	.	.	.	.	.	.	.	.	A	.	.	M	.	.
16	ManaMHCI*235	.	.	E	.	.	L	.	P	.	G	L	.	E	.	G	Y	.	S	.	.	.	.	.	.	.	.	.	V	.	.	.	.	.	.	.	.	.	.	M	.	.	.	A	.	.	M	.	.
2	ManaMHCI*236	.	.	D	.	.	.	.	.	.	G	L	.	E	.	.	.	.	S	.	.	.	.	.	.	.	.	.	V	.	.	.	.	.	.	.	.	.	.	E	.	.	.	A	.	.	M	.	.
1	ManaMHCI*237	.	.	D	.	.	M	.	.	.	G	L	.	E	.	.	L	.	S	.	.	.	M	.	.	.	.	.	V	.	.	.	.	.	.	.	.	.	.	Y	.	.	.	A	.	.	M	.	.
12	ManaMHCI*238	.	.	H	.	.	.	.	.	.	G	L	.	E	.	.	.	.	.	.	.	.	.	.	.	M	Q	.	V	.	.	.	.	.	.	.	.	L	.	M	.	Q	.	A	Q	.	M	.	.
18	ManaMHCI*239	.	.	T	I	S	A	.	.	.	G	L	.	E	.	.	.	.	A	.	.	.	.	.	.	.	.	.	V	.	.	.	.	.	.	.	.	.	.	E	.	.	.	A	P	.	M	.	.
6	ManaMHCI*240	.	Y	.	.	.	.	.	.	.	G	L	.	.	.	.	Y	V	E	.	A	.	L	.	.	.	.	.	V	.	.	.	.	.	.	.	.	.	.	Y	.	.	.	.	.	.	.	.	.
16	ManaMHCI*241	.	.	E	.	.	L	.	P	T	G	L	.	E	.	.	.	.	S	.	.	.	.	.	.	.	.	.	V	.	.	.	.	.	.	K	.	.	.	M	.	.	.	A	.	.	V	.	L
3	ManaMHCI*242	.	.	E	.	.	M	F	.	.	G	L	R	E	.	.	.	.	.	.	.	.	.	.	G	.	.	.	V	.	.	.	.	.	.	.	.	.	.	Y	.	.	.	A	P	.	M	.	.
11	ManaMHCI*243	.	.	F	.	.	.	.	.	.	G	L	.	.	.	.	.	.	V	.	.	.	.	A	.	.	.	.	.	C	.	.	.	N	.	.	.	.	.	.	.	.	.	.	P	G	P	.	L
17	ManaMHCI*244	.	.	.	.	.	.	.	.	.	.	.	.	.	.	.	.	.	.	.	W	.	.	.	.	.	K	.	.	.	.	.	.	.	.	.	.	.	.	.	.	.	.	.	.	.	.	.	.
4	ManaMHCI*245	.	.	E	.	.	M	.	.	.	G	L	V	E	.	.	.	.	S	.	.	.	.	.	.	K	.	.	V	.	.	E	.	.	.	.	.	.	.	.	.	.	.	A	L	.	I	.	.
6	ManaMHCI*246	.	.	H	.	.	.	.	.	.	G	L	.	E	.	.	.	.	S	.	.	.	.	.	.	.	.	.	V	.	.	.	.	.	.	.	.	.	.	Y	.	.	.	A	.	.	M	.	.
11	ManaMHCI*247	.	.	F	.	.	M	.	.	.	G	L	.	.	.	.	.	.	V	.	.	.	.	.	.	.	.	.	.	C	.	.	.	N	.	.	.	.	.	.	.	.	.	.	P	G	T	.	L
11	ManaMHCI*249	.	.	F	.	.	M	.	.	.	G	L	.	.	.	.	.	.	V	.	.	.	.	.	.	.	.	.	.	C	L	.	.	.	.	.	.	.	.	.	.	.	.	.	P	G	T	.	.
14	ManaMHCI*250	.	.	E	.	.	.	.	.	.	G	L	.	.	.	.	.	.	.	.	.	.	.	.	.	.	.	.	V	.	Y	.	.	.	.	.	.	.	.	Y	.	.	H	E	P	.	M	.	.
11	ManaMHCI*251	.	.	F	.	.	M	.	.	.	G	L	.	E	.	.	.	.	.	.	.	.	.	.	.	.	.	.	.	C	.	.	N	.	.	.	.	.	.	.	.	.	.	.	P	G	.	.	L
13	ManaMHCI*253	.	.	E	.	.	.	.	.	.	G	L	.	E	.	.	Y	M	E	.	.	.	.	.	.	.	.	.	V	.	.	E	.	.	.	.	.	.	.	Y	.	.	.	A	.	.	M	.	.
8	ManaMHCI*254	.	.	E	.	.	.	.	.	.	G	L	.	E	.	.	Y	.	.	.	.	.	.	.	G	.	.	.	V	.	.	.	.	.	.	.	.	.	.	Y	.	.	.	A	E	.	M	K	.
10	ManaMHCI*255	.	.	.	.	.	M	.	.	.	G	L	.	E	.	.	.	.	.	.	.	.	L	.	N	.	.	.	V	.	.	.	.	.	.	.	.	.	.	.	.	.	.	A	P	.	M	.	.
16	ManaMHCI*258	.	.	E	.	.	L	.	P	T	G	L	.	E	.	.	.	.	S	.	.	.	.	.	.	.	.	.	V	.	.	.	.	.	.	.	.	.	.	M	.	.	.	A	.	.	V	.	L
16	ManaMHCI*261	.	.	T	.	.	.	.	.	.	G	L	V	E	.	W	.	.	S	.	.	.	.	.	.	.	Q	.	V	.	.	.	.	.	.	.	.	.	.	Y	.	.	.	A	P	.	M	.	.
10	ManaMHCI*263	.	.	F	.	.	.	.	.	.	G	L	.	E	.	.	.	.	.	.	.	.	.	.	.	.	.	.	.	C	.	.	.	.	.	.	.	.	.	.	.	.	.	G	.	.	.	.	.
1	ManaMHCI*267	.	.	E	.	.	M	.	.	.	G	L	.	.	.	G	Y	M	E	I	.	.	.	.	.	.	.	.	V	.	.	.	.	.	.	.	.	.	.	Y	.	.	.	A	.	.	M	.	.
13	ManaMHCI*269	.	.	V	.	.	.	.	.	.	G	L	.	E	.	.	.	M	E	.	.	.	.	.	.	.	.	I	E	.	Y	.	.	.	.	.	T	L	.	.	.	.	.	A	Q	.	M	.	W
17	ManaMHCI*275	.	.	.	.	.	.	.	.	.	.	.	.	.	.	.	.	.	.	.	.	.	.	.	.	.	.	.	.	.	.	.	.	.	.	.	.	.	.	.	.	.	.	.	.	.	.	.	.
7	ManaMHCI*278	.	.	.	.	.	.	.	.	.	G	L	.	E	.	.	Y	M	E	.	.	.	.	.	.	.	.	.	V	.	Y	.	.	.	.	.	.	.	.	Y	.	.	.	A	.	.	M	.	.
19	ManaMHCI*279	.	.	H	.	.	.	.	.	.	G	L	.	E	.	.	.	.	V	.	.	.	.	.	.	.	Q	.	V	.	.	.	.	.	.	.	.	Q	.	M	.	.	.	A	P	.	V	.	.
19	ManaMHCI*280	.	.	H	.	.	.	.	.	.	G	L	.	E	.	.	.	.	V	.	.	.	.	.	.	.	Q	.	V	.	.	.	.	.	.	.	.	.	.	M	.	.	.	A	P	.	V	.	.
12	ManaMHCI*281	.	.	.	.	.	.	.	.	.	G	L	.	E	.	.	.	.	.	.	.	.	.	.	.	M	Q	.	V	.	.	.	.	.	.	.	.	.	.	M	.	Q	.	A	Q	.	M	.	.
9	ManaMHCI*293	N	.	F	.	.	.	.	.	.	G	L	.	E	.	.	.	F	M	.	A	.	.	.	G	A	.	.	M	.	.	.	.	.	.	.	.	.	.	.	.	.	.	A	.	.	M	.	.
1	ManaMHCI*294	.	.	D	.	.	.	.	.	.	G	L	.	E	.	.	.	.	S	.	.	.	.	.	.	.	.	.	V	.	.	.	.	.	.	.	.	.	.	Y	.	.	.	A	.	.	M	.	.
7	ManaMHCI*299	.	.	.	.	S	.	.	.	.	G	L	.	E	.	.	Y	M	E	.	.	.	.	.	.	.	Q	.	V	.	.	.	.	.	.	.	.	.	.	Y	.	.	.	A	P	.	I	.	.
19	ManaMHCI*301	.	.	F	.	.	.	.	.	.	G	L	R	E	.	.	.	.	V	.	.	.	.	.	.	V	Q	.	V	.	.	.	.	.	V	.	.	.	.	.	A	.	.	A	P	.	M	.	.
4	ManaMHCI*302	.	.	E	.	.	.	.	.	.	G	L	.	.	.	.	.	V	A	.	.	.	.	.	N	.	.	.	V	.	.	.	.	.	.	.	.	.	.	.	.	T	.	A	.	.	M	.	.
4	ManaMHCI*303	.	.	Q	.	.	.	.	.	.	G	L	V	E	.	.	.	.	S	.	.	.	.	.	.	.	.	.	V	.	.	.	.	.	.	.	.	.	.	.	.	.	.	A	L	.	I	.	.
19	ManaMHCI*304	.	.	H	.	.	.	.	.	.	G	L	.	E	.	.	.	.	A	.	.	.	.	.	N	.	.	.	V	.	.	.	.	.	.	.	T	.	K	M	.	.	.	A	P	.	L	.	.
2	ManaMHCI*305	.	.	E	I	.	.	.	.	.	G	L	.	.	.	.	.	.	S	.	.	.	.	.	.	.	.	.	M	.	.	.	.	.	.	.	.	.	.	Y	K	.	P	E	P	.	.	.	R
8	ManaMHCI*306	.	.	E	.	.	.	.	.	.	G	I	.	E	.	.	Y	.	.	.	.	.	.	.	G	.	.	.	V	.	.	.	.	.	.	.	.	.	.	Y	.	.	.	A	.	.	M	.	.
11	ManaMHCI*307	.	.	F	.	.	M	.	.	.	G	.	.	E	.	.	.	.	.	.	.	.	.	.	.	.	.	.	.	C	.	.	N	.	.	.	.	.	.	.	.	.	.	.	P	G	.	.	L
1	ManaMHCI*308	.	.	N	.	.	M	.	.	.	G	L	Q	.	.	.	Y	M	E	.	.	.	.	.	.	.	.	.	V	.	.	.	.	.	.	.	.	.	.	Y	.	.	.	A	K	.	I	.	.
10	ManaMHCI*309	.	.	F	.	.	.	.	.	.	G	L	.	E	.	.	.	.	.	.	.	.	.	.	.	.	.	I	E	.	.	.	.	.	.	.	.	.	.	M	.	.	.	A	.	.	M	D	.
2	ManaMHCI*310	.	.	H	.	.	.	.	.	.	G	L	.	E	.	.	Y	.	S	.	.	.	.	.	G	.	.	.	V	.	.	.	.	.	.	.	.	.	.	Y	.	.	.	A	P	.	M	.	P
2	ManaMHCI*311	.	.	N	.	.	.	.	.	.	G	L	.	E	.	.	.	.	.	.	.	.	.	.	.	.	.	.	.	.	.	.	.	.	.	.	.	.	.	D	.	.	.	A	.	.	M	.	.
8	ManaMHCI*312	.	.	H	.	.	.	.	.	.	G	L	.	E	.	.	L	.	.	.	.	.	.	.	.	.	.	.	V	.	.	.	.	.	.	.	.	.	.	M	.	.	.	A	.	.	.	.	.
14	ManaMHCI*313	.	.	E	.	.	.	.	.	.	D	L	.	E	.	.	.	.	.	.	.	.	.	.	.	.	.	.	V	.	.	.	.	.	.	.	.	.	.	Y	.	.	.	A	.	.	M	.	.
16	ManaMHCI*314	.	.	N	.	.	L	.	.	.	G	L	.	D	.	.	Y	M	E	.	.	.	.	.	.	.	.	.	M	.	.	.	.	.	.	.	D	.	.	Y	.	.	.	A	.	.	M	.	.
18	ManaMHCI*316	.	.	T	I	S	A	.	.	.	G	L	.	E	.	.	.	.	A	.	.	.	.	.	.	.	.	.	V	.	.	.	.	.	.	.	.	.	.	E	.	.	.	A	P	.	M	.	.
17	ManaMHCI*317	N	.	.	.	.	.	.	.	.	G	L	.	E	.	.	.	.	.	.	.	.	.	.	G	.	.	.	E	.	.	.	.	.	.	.	.	.	.	.	.	.	.	T	.	.	M	.	.
16	ManaMHCI*318	.	.	E	.	.	L	.	P	T	G	L	.	E	.	.	.	.	S	.	.	.	.	.	.	.	.	.	V	.	.	.	.	.	.	K	.	.	.	M	.	.	.	A	.	.	V	.	L
17	ManaMHCI*319	.	.	.	.	.	.	.	.	.	G	L	.	.	.	.	.	.	.	.	.	.	.	.	.	.	.	.	.	.	.	.	.	.	.	.	.	.	.	.	.	.	.	.	.	.	.	.	.
9	ManaMHCI*320	N	.	F	.	.	.	.	.	.	G	L	.	E	.	.	.	F	M	.	A	.	.	.	G	A	.	.	M	.	.	.	.	.	.	.	.	.	.	.	.	.	.	A	.	.	M	.	.
2	ManaMHCI*321	.	.	E	I	.	.	.	.	.	G	L	.	E	.	.	.	.	S	.	.	.	.	.	.	.	.	.	V	.	.	.	R	.	.	K	.	.	.	Y	.	.	.	A	.	.	M	.	.
4	ManaMHCI*322	.	.	E	.	.	.	.	.	.	G	L	V	E	.	.	.	.	S	.	.	.	.	.	.	.	.	.	V	.	.	.	.	.	.	.	.	.	.	.	.	.	.	A	L	.	I	.	.
10	ManaMHCI*324	.	.	.	.	.	M	.	.	.	G	L	.	E	.	.	.	.	.	.	.	.	.	.	N	.	.	.	V	.	.	.	.	.	.	.	.	.	.	.	.	.	.	A	P	.	M	.	.
16	ManaMHCI*325	.	.	E	.	.	.	.	.	.	G	L	.	.	.	.	Y	M	E	.	.	.	.	.	G	.	.	.	V	.	.	.	.	.	.	.	.	.	.	Y	.	.	.	A	P	.	M	.	.
11	ManaMHCI*326	.	.	F	.	.	M	.	.	.	G	.	.	E	.	.	.	.	N	.	.	.	.	.	.	.	.	.	.	C	.	.	N	.	.	.	.	.	.	.	.	.	.	.	P	G	.	.	L
16	ManaMHCI*327	.	.	E	.	.	.	.	.	.	G	L	.	.	.	.	.	.	.	.	.	.	.	.	.	.	.	.	V	.	.	.	.	.	.	.	.	.	K	M	.	.	.	A	.	.	M	K	.
18	ManaMHCI*328	.	.	T	.	.	.	.	G	.	G	L	.	E	.	.	.	.	A	.	.	.	.	.	.	.	.	.	V	.	.	.	.	.	.	.	.	.	.	E	.	.	.	A	P	.	M	.	.
2	ManaMHCI*329	.	.	T	.	.	.	.	.	.	G	L	.	E	.	.	.	.	S	.	.	.	.	.	.	.	.	.	V	.	.	.	.	.	.	.	.	.	.	.	.	.	.	A	T	.	M	.	.
16	ManaMHCI*330	.	.	E	.	.	L	.	P	T	G	L	.	E	.	.	.	.	S	.	.	.	.	.	.	.	.	.	V	.	.	.	.	.	.	K	.	.	.	M	.	.	.	A	.	.	V	.	L
15	ManaMHCI*331	.	.	T	.	.	M	.	.	.	G	L	.	E	.	.	Y	M	E	.	.	.	.	.	.	.	.	.	V	.	.	.	.	.	.	.	.	.	.	M	.	.	.	A	.	.	.	.	.
1	ManaMHCI*332	.	.	D	.	.	.	.	L	.	G	L	.	.	.	.	.	.	S	.	.	.	.	.	S	.	.	.	V	.	.	.	.	.	.	.	.	.	.	.	.	.	.	A	.	.	V	.	.
7	ManaMHCI*333	.	.	.	.	.	.	.	.	.	G	L	.	E	.	W	.	.	S	.	.	.	.	.	.	.	.	.	V	.	Y	.	.	.	.	.	.	.	.	Y	.	.	.	A	.	.	M	.	.
11	ManaMHCI*334	.	.	F	.	.	.	.	.	.	G	L	.	E	.	.	.	.	V	.	.	.	.	.	.	.	.	.	.	C	.	.	N	V	.	.	.	.	.	.	.	.	.	.	P	G	.	.	L
10	ManaMHCI*335	.	.	H	.	.	.	.	.	.	G	L	.	.	.	.	.	.	.	.	.	.	.	.	.	.	.	.	V	.	.	.	.	.	.	.	.	.	.	M	K	.	.	A	.	.	M	.	.
18	ManaMHCI*336	.	.	T	I	S	A	.	P	.	G	L	.	E	.	.	.	.	A	.	.	.	.	.	.	.	.	.	V	.	.	.	.	.	.	.	.	.	.	E	.	.	.	A	L	.	M	.	.
16	ManaMHCI*337	.	.	E	.	.	L	.	P	T	G	L	.	E	.	.	.	.	S	.	.	.	.	.	.	.	.	.	V	.	.	.	.	.	.	.	.	.	.	.	.	.	.	A	.	.	M	.	.
9	ManaMHCI*338	N	.	F	.	.	.	.	.	.	G	L	.	E	.	.	.	F	M	.	A	.	.	.	G	A	.	.	M	.	.	.	.	.	.	.	.	.	.	.	.	.	.	A	.	.	M	.	.
15	ManaMHCI*339	.	.	T	.	.	M	.	.	.	G	L	R	E	L	.	Y	M	E	.	.	.	.	.	.	.	.	.	V	.	.	.	.	.	S	.	.	.	.	M	.	.	.	A	L	.	M	.	.
5	ManaMHCI*340	.	.	D	.	.	M	.	.	.	G	L	.	E	.	.	.	.	S	.	.	.	.	.	.	.	.	.	V	.	.	.	.	.	.	.	.	.	.	Y	.	.	.	A	.	.	M	.	.
11	ManaMHCI*341	.	.	F	.	.	.	.	.	.	G	.	.	E	.	.	.	.	.	.	.	.	.	.	.	.	.	.	.	C	.	.	N	.	.	.	.	.	.	.	.	.	.	.	P	G	.	.	L
10	ManaMHCI*342	.	.	E	.	.	L	.	.	.	G	L	.	E	.	.	.	F	.	.	.	.	.	.	.	.	.	.	A	.	.	.	.	.	.	.	.	.	.	D	.	.	.	A	.	.	M	.	.
17	ManaMHCI*344	.	.	.	.	.	.	.	.	.	.	.	.	.	.	.	.	.	.	.	.	.	.	.	.	.	.	.	.	.	.	V	.	.	.	.	.	.	.	.	.	.	.	.	.	.	.	.	.
2	ManaMHCI*345	.	.	E	I	.	.	.	.	.	G	L	.	E	.	.	Y	M	E	.	.	.	.	.	.	.	.	.	V	.	.	.	.	.	.	.	.	.	.	M	.	.	.	A	L	.	M	.	.
16	ManaMHCI*346	.	.	D	.	.	.	.	.	.	G	L	.	E	.	.	.	F	.	.	.	.	.	.	.	.	.	.	V	.	.	.	N	.	.	.	.	.	.	M	.	.	.	A	.	.	M	.	.
18	ManaMHCI*347	.	.	T	I	S	A	.	.	.	G	L	.	E	.	.	.	.	A	.	.	.	.	.	.	.	.	.	V	G	.	.	.	.	.	.	.	.	.	E	.	.	.	A	P	.	M	.	.
1	ManaMHCI*348	.	.	D	.	.	M	.	.	.	G	L	.	E	.	.	.	.	S	.	.	.	.	.	.	.	.	.	V	.	.	.	.	.	.	.	.	.	.	Y	.	.	.	A	P	.	M	.	.
1	ManaMHCI*349	.	.	H	.	V	.	.	.	.	G	L	.	E	.	.	.	.	S	.	.	.	.	.	.	.	.	.	V	.	.	.	.	.	.	.	.	.	.	Y	.	.	.	A	E	.	M	.	.
2	ManaMHCI*350	.	.	E	.	.	.	.	.	.	G	L	.	E	.	.	Y	M	E	.	.	.	.	.	G	.	.	.	V	.	.	.	.	.	.	.	.	.	.	Y	.	.	.	A	.	.	M	K	.
7	ManaMHCI*351	.	.	.	.	.	.	.	.	.	G	L	.	E	.	.	.	.	S	.	.	.	.	.	.	.	.	.	V	.	.	.	.	.	.	.	.	.	.	D	.	.	.	A	.	.	M	.	.
1	ManaMHCI*352	.	.	E	.	.	.	.	.	.	G	L	.	E	.	.	Y	M	E	.	.	.	M	.	G	.	.	.	V	.	.	.	.	.	E	.	D	.	.	Y	.	.	.	A	.	.	M	.	.
10	ManaMHCI*353	.	.	H	.	V	M	.	.	.	.	L	.	E	.	Q	.	.	Y	.	.	.	.	.	.	.	.	.	V	.	.	.	.	.	.	.	.	.	.	M	.	.	.	A	.	.	M	.	.
11	ManaMHCI*354	.	.	F	.	.	M	.	.	.	G	L	.	E	.	.	.	.	.	.	.	.	.	.	N	.	.	.	.	C	.	.	N	.	.	.	.	.	.	.	.	.	.	.	P	G	.	.	L
3	ManaMHCI*355	.	.	E	.	.	M	F	.	.	G	L	.	E	.	.	.	.	.	.	.	.	.	.	G	.	.	.	V	.	.	.	.	.	.	.	.	.	.	Y	.	.	.	A	P	.	M	.	.
15	ManaMHCI*356	.	.	H	.	.	.	.	.	.	G	L	.	E	.	.	.	.	S	.	.	.	.	.	.	.	.	.	V	.	.	.	.	.	.	.	.	.	.	Y	.	.	.	A	P	.	M	.	.
19	ManaMHCI*358	.	.	H	.	.	.	.	.	.	G	L	.	E	.	.	.	.	.	.	.	.	.	.	.	.	.	.	V	.	.	.	.	.	.	.	.	.	.	.	.	.	.	A	.	.	M	.	.
7	ManaMHCI*359	.	.	.	.	.	.	.	.	.	G	L	.	E	.	.	Y	.	S	.	.	.	.	.	.	.	.	.	V	.	.	.	.	.	.	.	.	.	.	Y	.	.	.	A	.	.	M	.	.
1	ManaMHCI*360	.	.	L	.	.	L	.	.	.	G	L	.	E	.	.	.	.	.	.	.	.	.	.	.	.	.	.	V	.	.	.	.	.	.	.	.	.	.	M	.	.	.	A	P	.	M	.	.
11	ManaMHCI*362	.	.	H	N	.	.	.	.	.	G	L	R	.	.	.	.	.	V	L	.	.	.	.	.	.	.	.	.	C	.	.	.	.	.	.	.	L	.	.	.	.	.	.	P	G	.	.	L
18	ManaMHCI*363	.	.	T	I	S	A	.	.	.	G	L	.	E	.	.	.	.	A	.	.	.	.	.	.	.	.	.	V	.	.	.	.	.	.	.	.	.	.	E	.	.	.	A	P	.	M	.	.
7	ManaMHCI*364	.	.	E	.	.	.	.	W	L	G	L	.	E	.	.	.	.	S	.	.	.	.	.	G	.	.	.	V	.	.	.	.	.	.	.	.	.	.	Y	.	.	.	A	.	.	M	.	.
8	ManaMHCI*365	.	.	E	.	.	.	.	.	.	G	L	.	E	.	.	.	.	.	.	.	.	.	.	.	.	.	.	V	.	.	.	.	.	.	.	.	.	.	M	.	.	.	A	P	.	M	K	.
9	ManaMHCI*366	N	.	F	.	.	L	.	.	.	G	L	.	E	.	.	.	F	M	.	A	.	.	.	G	A	.	.	M	.	.	.	.	.	.	.	.	.	.	.	.	.	.	A	.	.	M	.	.
15	ManaMHCI*367	.	.	T	.	.	M	.	.	.	G	L	.	E	.	.	Y	M	E	.	.	.	.	.	.	.	.	.	V	.	.	.	.	.	.	.	.	.	.	M	.	.	.	A	L	.	M	.	.
10	ManaMHCI*368	.	.	.	.	.	.	.	Q	.	G	L	.	.	H	.	.	.	A	.	.	.	.	.	.	.	.	.	V	.	.	.	.	K	.	K	.	.	.	.	.	.	.	A	P	.	I	.	.
6	ManaMHCI*369	.	S	H	.	.	.	.	.	.	G	L	.	E	.	.	.	.	S	.	.	.	.	.	.	.	.	.	V	.	.	.	.	.	.	.	.	.	.	Y	.	.	.	A	.	.	M	.	.
5	ManaMHCI*370	.	.	D	.	.	M	.	.	.	G	L	.	E	.	.	.	.	S	.	.	.	.	.	.	.	.	.	V	.	.	.	G	.	.	.	.	.	.	Y	.	.	.	A	.	.	M	.	.
19	ManaMHCI*373	.	.	H	.	.	.	.	.	.	G	L	.	E	.	.	.	.	A	.	.	.	.	.	N	.	.	.	V	.	.	.	.	.	.	.	T	.	K	M	.	.	.	A	P	.	L	.	.
11	ManaMHCI*374	.	.	F	.	.	M	.	.	.	G	L	.	.	.	.	.	.	V	.	.	.	.	A	.	.	.	.	.	C	.	.	.	.	.	.	.	.	.	.	.	.	.	.	P	G	T	.	.
3	ManaMHCI*375	.	.	.	.	.	.	.	.	.	G	L	.	D	.	.	.	.	.	.	.	.	.	.	.	.	.	.	V	.	.	.	.	.	.	.	.	.	.	L	.	.	.	A	E	.	M	.	.
9	ManaMHCI*376	N	.	F	.	.	.	.	.	.	G	L	.	E	.	.	.	F	M	.	A	.	.	.	G	A	.	.	M	.	.	.	.	.	.	.	.	.	.	.	.	.	.	A	.	.	M	.	.
1	ManaMHCI*380	.	.	E	.	.	.	.	.	.	G	L	.	E	.	.	Y	M	E	.	.	.	M	.	G	.	.	.	V	.	.	.	.	.	E	.	D	.	.	Y	.	.	.	A	P	.	M	.	.
3	ManaMHCI*382	.	.	.	.	.	.	.	.	.	G	L	.	D	.	.	.	.	.	.	.	.	.	.	.	.	.	.	V	.	.	.	.	.	.	.	.	.	.	L	.	.	.	A	E	.	M	.	.
12	ManaMHCI*383	.	.	.	.	.	.	.	.	.	G	L	.	E	.	.	.	.	.	.	.	.	.	.	.	M	Q	.	V	.	.	.	.	.	.	.	.	.	.	M	.	Q	.	A	Q	.	M	.	R
11	ManaMHCI*384	.	.	F	.	P	.	.	.	.	G	L	.	.	.	.	.	.	V	.	.	.	.	.	.	.	.	.	.	C	.	.	.	N	.	.	.	.	.	.	.	.	.	.	P	G	T	.	L
16	ManaMHCI*385	.	.	E	.	.	L	.	P	T	G	L	.	E	.	.	.	.	S	.	.	.	.	.	.	.	.	.	V	.	.	.	.	.	.	K	.	.	.	M	.	.	.	A	.	.	V	.	L
1	ManaMHCI*387	C	.	D	.	V	.	.	Q	.	G	L	.	E	.	Q	.	.	S	.	.	.	.	.	S	.	.	.	V	.	.	.	.	.	.	.	.	.	.	T	.	.	.	A	T	.	V	.	.
[truncated: 31 more columns]
